# Supplementary material for: NMR Detection and Structural Modeling of the Ethylene Receptor LeETR2 from Tomato
Source: Membranes (Basel). 2022 Jan 18;12(2):107. doi: 10.3390/membranes12020107 (PMC8879215; doi:10.3390/membranes12020107)
Supplement: Supplementary file 1 [file membranes-12-00107-s001.zip]

Archive with 1 entries (1 files):
- membranes-1516025-supplementary.pdf
